# Supplementary material for: Synthetic Melanin Acts as Efficient Peptide Carrier in Cancer Vaccine Strategy
Source: Int J Mol Sci. 2022 Nov 29;23(23):14975. doi: 10.3390/ijms232314975 (PMC9738778; doi:10.3390/ijms232314975)
Supplement: Supplementary file 1 [file ijms-23-14975-s001.zip]

Archive with 1 entries (1 files):
- ijms-2014297-supplementary.pdf
